# Supplementary material for: Potential Biological Processes Related to Brain SLC13A5 Across the Lifespan: Weighted Gene Co-Expression Network Analysis from Large Human Transcriptomic Data
Source: Brain Sci. 2026 Jan 30;16(2):163. doi: 10.3390/brainsci16020163 (PMC12938670; doi:10.3390/brainsci16020163)
Supplement: Supplementary file 1 [file brainsci-16-00163-s001.zip]

Archive with 6 entries (6 files):
- Supplementary material_Script1.Rmd
- __MACOSX/._Supplementary material_Script1.Rmd
- Supplementary_data_S1.numbers
- __MACOSX/._Supplementary_data_S1.numbers
- Supplementary_data_S2.numbers
- __MACOSX/._Supplementary_data_S2.numbers
