# Supplementary material for: Potential Biological Processes Related to Brain SLC13A5 Across the Lifespan: Weighted Gene Co-Expression Network Analysis from Large Human Transcriptomic Data
Source: Brain Sci. 2026 Jan 30;16(2):163. doi: 10.3390/brainsci16020163 (PMC12938670; doi:10.3390/brainsci16020163)
Supplement: Supplementary file 1 [file brainsci-16-00163-s001.zip › Supplementary material_Script1.Rmd]

---
title: "TRF_Manuscript_01"
author: "Hércules Freitas"
output: html_document
date: "`r Sys.Date()`"
---

```{r include=FALSE, message=FALSE, warning=FALSE}

############################################################
# Figure styling note:
#   - Gene symbol SLC13A5 should appear in uppercase and italic
############################################################

set.seed(123)

############################################################
# Packages
############################################################

## Core data manipulation and visualization
library(tidyverse)      # dplyr, ggplot2, tidyr, readr, stringr, purrr, tibble
library(ggrepel)        # Non-overlapping text labels for ggplot
library(ggpubr)         # Plot helpers and multi-plot arrangement (e.g., ggarrange)
library(patchwork)      # Plot composition with +, |, /
library(ggcorrplot)     # Correlation heatmaps
library(corrplot)       # Alternative correlation visualizations
library(reshape2)       # melt/cast utilities (legacy but still used here)
library(ggplotify)      # Convert base plots to ggplot objects
library(dendextend)     # Dendrogram manipulation and coloring
library(ggdendro)       # Dendrogram data for ggplot
library(igraph)         # Network data structures and algorithms
library(ggraph)         # Graph visualization (ggplot2-based)
library(gtsummary)      # Publication-ready summary tables
library(purrr)          # Functional programming (also loaded by tidyverse)
library(flextable)      # Tables for Word/PowerPoint
library(officer)        # Word/PowerPoint export helpers
library(ggtext)         # Rich text/markdown elements in ggplot themes

## Statistical analysis and enrichment
library(Hmisc)          # rcorr() for correlations with significance
library(WGCNA)          # Weighted Gene Co-expression Network Analysis
library(clusterProfiler)# Functional enrichment (GO/KEGG/etc.)
library(org.Hs.eg.db)   # Human gene annotations (IDs, SYMBOL, ENTREZ, etc.)
library(msigdbr)        # MSigDB gene sets (e.g., TF targets)
library(biomaRt)        # Ensembl queries (e.g., gene biotypes)

## Data import and plotting utilities for developmental expression analysis
library(tibble)         # Tibble helpers (also part of tidyverse)
library(stringr)        # String utilities (also part of tidyverse)
library(cowplot)        # Plot grids and alignment
library(readxl)         # Read Excel files
library(plotrix)        # std.error() for standard error calculations

############################################################
# Conflict resolution (conflicted package)
#   - Ensures unambiguous function dispatch when multiple packages
#     define functions with the same name.
############################################################

conflicted::conflicts_prefer(stats::cor)
conflicted::conflicts_prefer(base::intersect)
conflicted::conflicts_prefer(base::setdiff)

```

<br>

## SLC13A5 data analysis - Development by tissue

From the Expression Atlas

<br>

```{r include=FALSE, message=FALSE, warning=FALSE}

############################################################
# Developmental expression (Expression Atlas)
# Tissue: Brain (Cerebrum) — SLC13A5
############################################################

# Load Expression Atlas matrix (RPKM; Ensembl IDs)
dev_tissues <- readxl::read_excel("Human_rpkm_all_ensembls.xlsx")

# Reshape to long format (one row per gene × sample)
dev_tissues_melt <- melt(data = dev_tissues)

# Remove version suffix from sample names (e.g., ".1", ".2")
dev_tissues_melt$variable <- gsub("\\.\\d+$", "", dev_tissues_melt$variable)

# Keep only Brain samples
dev_brain <- subset(dev_tissues_melt, grepl("^Brain", variable))

# Preserve the original order of Brain samples as they appear in the data
dev_brain$variable <- factor(dev_brain$variable, levels = unique(dev_brain$variable))

# Subset to SLC13A5 (ENSG00000141485)
dev_brain_slc <- dev_brain %>% dplyr::filter(Names == "ENSG00000141485")

# # Optional: retrieve HGNC symbol from Ensembl
# # Connect to the Ensembl database (use the latest release)
# ensembl <- useEnsembl(biomart = "genes", dataset = "hsapiens_gene_ensembl")
# 
# # Query for gene symbols
# gene_info <- getBM(attributes = c("ensembl_gene_id", "hgnc_symbol"),
#                    filters = "ensembl_gene_id",
#                    values = "ENSG00000141485",
#                    mart = ensembl)

# Summarize expression across replicates at each developmental stage
dev_brain_melt <- dev_brain_slc %>%
  group_by(variable) %>%
  dplyr::summarize(
    mean = mean(value),
    sd   = sd(value),
    sem  = std.error(value)
  )

# Clean x-axis labels: remove "Brain." prefix
dev_brain_melt$variable <- gsub("Brain\\.", "", dev_brain_melt$variable)

# Ensure plotting order matches the data order after label cleanup
desired_order <- unique(dev_brain_melt$variable)
dev_brain_melt$variable <- factor(dev_brain_melt$variable, levels = desired_order)

# Plot: mean expression ± SEM across developmental stages
devo1 <- ggplot(data = dev_brain_melt, aes(x = variable, y = mean, group = 1)) +
  # geom_line(data = dev_brain_melt, aes(x = variable, y = mean(mean)),
  #           alpha = .8, color = '#4A46A0', size = 2) +
  geom_errorbar(aes(ymin = mean - sem, ymax = mean + sem), width = 0.2) +
  geom_line(color = '#4A46A0', size = 2) +
  # annotate("text",
  #          x = max(length(dev_brain_melt$variable)) - 2,
  #          y = max(dev_brain_melt$mean) - 1,
  #          label = paste0("Average\n RPKM: ", round(mean(dev_brain_melt$mean), 2)),
  #          color = '#4A46A0', fontface = "bold") +
  geom_point(size = 3, color = '#00B9D2') +
  annotate(
    "text",
    x = which.max(dev_brain_melt$mean),
    y = 1.15 * max(dev_brain_melt$mean),
    label = paste0(round(max(dev_brain_melt$mean), 2)),
    color = '#4A46A0',
    fontface = "bold"
  ) +
  labs(
    y = "Reads per Kilobase Million (RPKM)",
    x = NULL,
    title = "<b><i>SLC13A5</i> – Human cerebrum</b>"
  ) +
  theme(
    panel.background = element_blank(),
    plot.title = element_markdown(),
    axis.line.y = element_line("black", size = .25),
    axis.line.x = element_line("black", size = .25),
    axis.text.x = element_text(color = "black", size = 10, angle = 45, vjust = 1, hjust = 1),
    axis.text.y = element_text(color = "black", size = 10)
  )

```

<br>

```{r include=FALSE, message=FALSE, warning=FALSE}

############################################################
# Developmental expression (Expression Atlas)
# Tissue: Cerebellum — SLC13A5
############################################################

# Keep only Cerebellum samples
dev_cerebellum <- subset(dev_tissues_melt, grepl("^Cerebellum", variable))

# Preserve the original order of Cerebellum samples as they appear in the data
dev_cerebellum$variable <- factor(dev_cerebellum$variable, levels = unique(dev_cerebellum$variable))

# Subset to SLC13A5 (ENSG00000141485)
dev_cerebellum_slc <- dev_cerebellum %>% dplyr::filter(Names == "ENSG00000141485")

# Summarize expression across replicates at each developmental stage
dev_cerebellum_melt <- dev_cerebellum_slc %>%
  group_by(variable) %>%
  dplyr::summarize(
    mean = mean(value),
    sd   = sd(value),
    sem  = std.error(value)
  )

# Clean x-axis labels: remove "Cerebellum." prefix
dev_cerebellum_melt$variable <- gsub("Cerebellum\\.", "", dev_cerebellum_melt$variable)

# Ensure plotting order matches the data order after label cleanup
desired_order <- unique(dev_cerebellum_melt$variable)
dev_cerebellum_melt$variable <- factor(dev_cerebellum_melt$variable, levels = desired_order)

# Plot: mean expression ± SEM across developmental stages
devo2 <- ggplot(data = dev_cerebellum_melt, aes(x = variable, y = mean, group = 1)) +
  # geom_line(data = dev_cerebellum_melt, aes(x = variable, y = mean(mean)),
  #           alpha = .8, color = '#4A46A0', size = 2) +
  geom_errorbar(aes(ymin = mean - sem, ymax = mean + sem), width = 0.2) +
  geom_line(color = '#4A46A0', size = 2) +
  # annotate("text",
  #          x = min(1:length(dev_cerebellum_melt$variable)) + 2,
  #          y = max(dev_cerebellum_melt$mean),
  #          label = paste0("Average\n RPKM: ", round(mean(dev_cerebellum_melt$mean), 2)),
  #          color = '#4A46A0', fontface = "bold") +
  geom_point(size = 3, color = '#00B9D2') +
  annotate(
    "text",
    x = 0.95 * which.max(dev_cerebellum_melt$mean),
    y = 1.2 * max(dev_cerebellum_melt$mean),
    label = paste0(round(max(dev_cerebellum_melt$mean), 2)),
    color = '#4A46A0',
    fontface = "bold"
  ) +
  labs(
    y = "Reads per Kilobase Million (RPKM)",
    x = NULL,
    title = "<b><i>SLC13A5</i> – Human cerebellum</b>"
  ) +
  theme(
    panel.background = element_blank(),
    plot.title = element_markdown(),
    axis.line.y = element_line("black", size = .25),
    axis.line.x = element_line("black", size = .25),
    axis.text.x = element_text(color = "black", size = 10, angle = 45, vjust = 1, hjust = 1),
    axis.text.y = element_text(color = "black", size = 10)
  )

```

```{r include=FALSE, message=FALSE, warning=FALSE}

############################################################
# Developmental expression (Expression Atlas)
# Tissue: Heart — SLC13A5
############################################################

# Keep only Heart samples
dev_heart <- subset(dev_tissues_melt, grepl("^Heart", variable))

# Preserve the original order of Heart samples as they appear in the data
dev_heart$variable <- factor(dev_heart$variable, levels = unique(dev_heart$variable))

# Subset to SLC13A5 (ENSG00000141485)
dev_heart_slc <- dev_heart %>% dplyr::filter(Names == "ENSG00000141485")

# Remove one outlier (comment from original code: "1 outlier removed at 5wpc")
dev_heart_slc <- dev_heart_slc %>% dplyr::filter(value < 30)

# Summarize expression across replicates at each developmental stage
dev_heart_melt <- dev_heart_slc %>%
  group_by(variable) %>%
  dplyr::summarize(
    mean = mean(value),
    sd   = sd(value),
    sem  = std.error(value)
  )

# Clean x-axis labels: remove "Heart." prefix
dev_heart_melt$variable <- gsub("Heart\\.", "", dev_heart_melt$variable)

# Ensure plotting order matches the data order after label cleanup
desired_order <- unique(dev_heart_melt$variable)
dev_heart_melt$variable <- factor(dev_heart_melt$variable, levels = desired_order)

# Plot: mean expression ± SEM across developmental stages
devo3 <- ggplot(data = dev_heart_melt, aes(x = variable, y = mean, group = 1)) +
  # geom_line(data = dev_heart_melt, aes(x = variable, y = mean(mean)),
  #           alpha = .8, color = '#4A46A0', size = 2) +
  geom_errorbar(aes(ymin = mean - sem, ymax = mean + sem), width = 0.2) +
  geom_line(color = '#4A46A0', size = 2) +
  # annotate("text",
  #          x = min(1:length(dev_heart_melt$variable)) + 2,
  #          y = max(dev_heart_melt$mean),
  #          label = paste0("Average\n RPKM: ", round(mean(dev_heart_melt$mean), 2)),
  #          color = '#4A46A0', fontface = "bold") +
  geom_point(size = 3, color = '#00B9D2') +
  annotate(
    "text",
    x = 0.98 * which.max(dev_heart_melt$mean),
    y = 1.2 * max(dev_heart_melt$mean),
    label = paste0(round(max(dev_heart_melt$mean), 2)),
    color = '#4A46A0',
    fontface = "bold"
  ) +
  labs(
    y = "Reads per Kilobase Million (RPKM)",
    x = NULL,
    title = "<b><i>SLC13A5</i> – Human heart</b>"
  ) +
  theme(
    panel.background = element_blank(),
    plot.title = element_markdown(),
    axis.line.y = element_line("black", size = .25),
    axis.line.x = element_line("black", size = .25),
    axis.text.x = element_text(color = "black", size = 10, angle = 45, vjust = 1, hjust = 1),
    axis.text.y = element_text(color = "black", size = 10)
  )

```

```{r include=FALSE, message=FALSE, warning=FALSE}

############################################################
# Developmental expression (Expression Atlas)
# Tissue: Kidney — SLC13A5
############################################################

# Keep only Kidney samples
dev_kidney <- subset(dev_tissues_melt, grepl("^Kidney", variable))

# Preserve the original order of Kidney samples as they appear in the data
dev_kidney$variable <- factor(dev_kidney$variable, levels = unique(dev_kidney$variable))

# Subset to SLC13A5 (ENSG00000141485)
dev_kidney_slc <- dev_kidney %>% dplyr::filter(Names == "ENSG00000141485")

# Summarize expression across replicates at each developmental stage
dev_kidney_melt <- dev_kidney_slc %>%
  group_by(variable) %>%
  dplyr::summarize(
    mean = mean(value),
    sd   = sd(value),
    sem  = std.error(value)
  )

# Clean x-axis labels: remove "Kidney." prefix
dev_kidney_melt$variable <- gsub("Kidney\\.", "", dev_kidney_melt$variable)

# Ensure plotting order matches the data order after label cleanup
desired_order <- unique(dev_kidney_melt$variable)
dev_kidney_melt$variable <- factor(dev_kidney_melt$variable, levels = desired_order)

# Plot: mean expression ± SEM across developmental stages
devo4 <- ggplot(data = dev_kidney_melt, aes(x = variable, y = mean, group = 1)) +
  # geom_line(data = dev_kidney_melt, aes(x = variable, y = mean(mean)),
  #           alpha = .8, color = '#4A46A0', size = 2) +
  geom_errorbar(aes(ymin = mean - sem, ymax = mean + sem), width = 0.2) +
  geom_line(color = '#4A46A0', size = 2) +
  # annotate("text",
  #          x = max(1:length(dev_kidney_melt$variable)) - 2,
  #          y = max(dev_kidney_melt$mean),
  #          label = paste0("Average\n RPKM: ", round(mean(dev_kidney_melt$mean), 2)),
  #          color = '#4A46A0', fontface = "bold") +
  geom_point(size = 3, color = '#00B9D2') +
  annotate(
    "text",
    x = 1.15 * which.max(dev_kidney_melt$mean),
    y = 1.1 * max(dev_kidney_melt$mean),
    label = paste0(round(max(dev_kidney_melt$mean), 2)),
    color = '#4A46A0',
    fontface = "bold"
  ) +
  labs(
    y = "Reads per Kilobase Million (RPKM)",
    x = NULL,
    title = "<b><i>SLC13A5</i> – Human kidney</b>"
  ) +
  theme(
    panel.background = element_blank(),
    plot.title = element_markdown(),
    axis.line.y = element_line("black", size = .25),
    axis.line.x = element_line("black", size = .25),
    axis.text.x = element_text(color = "black", size = 10, angle = 45, vjust = 1, hjust = 1),
    axis.text.y = element_text(color = "black", size = 10)
  )

```

```{r include=FALSE, message=FALSE, warning=FALSE}

############################################################
# Developmental expression (Expression Atlas)
# Tissue: Liver — SLC13A5
############################################################

# Keep only Liver samples
dev_liver <- subset(dev_tissues_melt, grepl("^Liver", variable))

# Preserve the original order of Liver samples as they appear in the data
dev_liver$variable <- factor(dev_liver$variable, levels = unique(dev_liver$variable))

# Subset to SLC13A5 (ENSG00000141485)
dev_liver_slc <- dev_liver %>% dplyr::filter(Names == "ENSG00000141485")

# Summarize expression across replicates at each developmental stage
dev_liver_melt <- dev_liver_slc %>%
  group_by(variable) %>%
  dplyr::summarize(
    mean = mean(value),
    sd   = sd(value),
    sem  = std.error(value)
  )

# Clean x-axis labels: remove "Liver." prefix
dev_liver_melt$variable <- gsub("Liver\\.", "", dev_liver_melt$variable)

# Ensure plotting order matches the data order after label cleanup
desired_order <- unique(dev_liver_melt$variable)
dev_liver_melt$variable <- factor(dev_liver_melt$variable, levels = desired_order)

# Plot: mean expression ± SEM across developmental stages
devo5 <- ggplot(data = dev_liver_melt, aes(x = variable, y = mean, group = 1)) +
  # geom_line(data = dev_liver_melt, aes(x = variable, y = mean(mean)),
  #           alpha = .8, color = '#4A46A0', size = 2) +
  geom_errorbar(aes(ymin = mean - sem, ymax = mean + sem), width = 0.2) +
  geom_line(color = '#4A46A0', size = 2) +
  # annotate("text",
  #          x = max(length(dev_liver_melt$variable)) / 2,
  #          y = max(dev_liver_melt$mean) - 5,
  #          label = paste0("Average\n RPKM: ", round(mean(dev_liver_melt$mean), 2)),
  #          color = '#4A46A0', fontface = "bold") +
  geom_point(size = 3, color = '#00B9D2') +
  annotate(
    "text",
    x = which.max(dev_liver_melt$mean),
    y = 1.1 * max(dev_liver_melt$mean),
    label = paste0(round(max(dev_liver_melt$mean), 2)),
    color = '#4A46A0',
    fontface = "bold"
  ) +
  labs(
    y = "Reads per Kilobase Million (RPKM)",
    x = NULL,
    title = "<b><i>SLC13A5</i> – Human liver</b>"
  ) +
  theme(
    panel.background = element_blank(),
    plot.title = element_markdown(),
    axis.line.y = element_line("black", size = .25),
    axis.line.x = element_line("black", size = .25),
    axis.text.x = element_text(color = "black", size = 10, angle = 45, vjust = 1, hjust = 1),
    axis.text.y = element_text(color = "black", size = 10)
  )

```

```{r include=FALSE, message=FALSE, warning=FALSE}

############################################################
# Developmental expression (Expression Atlas)
# Tissue: Ovary — SLC13A5
############################################################

# Keep only Ovary samples
dev_ovary <- subset(dev_tissues_melt, grepl("^Ovary", variable))

# Preserve the original order of Ovary samples as they appear in the data
dev_ovary$variable <- factor(dev_ovary$variable, levels = unique(dev_ovary$variable))

# Subset to SLC13A5 (ENSG00000141485)
dev_ovary_slc <- dev_ovary %>% dplyr::filter(Names == "ENSG00000141485")

# Summarize expression across replicates at each developmental stage
dev_ovary_melt <- dev_ovary_slc %>%
  group_by(variable) %>%
  dplyr::summarize(
    mean = mean(value),
    sd   = sd(value),
    sem  = std.error(value)
  )

# Clean x-axis labels: remove "Ovary." prefix
dev_ovary_melt$variable <- gsub("Ovary\\.", "", dev_ovary_melt$variable)

# Ensure plotting order matches the data order after label cleanup
desired_order <- unique(dev_ovary_melt$variable)
dev_ovary_melt$variable <- factor(dev_ovary_melt$variable, levels = desired_order)

# Plot: mean expression ± SEM across developmental stages
devo6 <- ggplot(data = dev_ovary_melt, aes(x = variable, y = mean, group = 1)) +
  # geom_line(data = dev_ovary_melt, aes(x = variable, y = mean(mean)),
  #           alpha = .8, color = '#4A46A0', size = 2) +
  geom_errorbar(aes(ymin = mean - sem, ymax = mean + sem), width = 0.2) +
  geom_line(color = '#4A46A0', size = 2) +
  # annotate("text",
  #          x = min(1:length(dev_ovary_melt$variable)) + 1,
  #          y = max(dev_ovary_melt$mean),
  #          label = paste0("Average\n RPKM: ", round(mean(dev_ovary_melt$mean), 2)),
  #          color = '#4A46A0', fontface = "bold") +
  geom_point(size = 3, color = '#00B9D2') +
  annotate(
    "text",
    x = 1.1 * which.max(dev_ovary_melt$mean),
    y = 1.1 * max(dev_ovary_melt$mean),
    label = paste0(round(max(dev_ovary_melt$mean), 2)),
    color = '#4A46A0',
    fontface = "bold"
  ) +
  labs(
    y = "Reads per Kilobase Million (RPKM)",
    x = NULL,
    title = "<b><i>SLC13A5</i> – Human ovary</b>"
  ) +
  theme(
    panel.background = element_blank(),
    plot.title = element_markdown(),
    axis.line.y = element_line("black", size = .25),
    axis.line.x = element_line("black", size = .25),
    axis.text.x = element_text(color = "black", size = 10, angle = 45, vjust = 1, hjust = 1),
    axis.text.y = element_text(color = "black", size = 10)
  )

```

```{r include=FALSE, message=FALSE, warning=FALSE}

############################################################
# Developmental expression (Expression Atlas)
# Tissue: Testis — SLC13A5
############################################################

# Keep only Testis samples
dev_testis <- subset(dev_tissues_melt, grepl("^Testis", variable))

# Preserve the original order of Testis samples as they appear in the data
dev_testis$variable <- factor(dev_testis$variable, levels = unique(dev_testis$variable))

# Subset to SLC13A5 (ENSG00000141485)
dev_testis_slc <- dev_testis %>% dplyr::filter(Names == "ENSG00000141485")

# Summarize expression across replicates at each developmental stage
dev_testis_melt <- dev_testis_slc %>%
  group_by(variable) %>%
  dplyr::summarize(
    mean = mean(value),
    sd   = sd(value),
    sem  = std.error(value)
  )

# Clean x-axis labels: remove "Testis." prefix
dev_testis_melt$variable <- gsub("Testis\\.", "", dev_testis_melt$variable)

# Ensure plotting order matches the data order after label cleanup
desired_order <- unique(dev_testis_melt$variable)
dev_testis_melt$variable <- factor(dev_testis_melt$variable, levels = desired_order)

# Plot: mean expression ± SEM across developmental stages
devo7 <- ggplot(data = dev_testis_melt, aes(x = variable, y = mean, group = 1)) +
  # geom_line(data = dev_testis_melt, aes(x = variable, y = mean(mean)),
  #           alpha = .8, color = '#4A46A0', size = 2) +
  geom_errorbar(aes(ymin = mean - sem, ymax = mean + sem), width = 0.2) +
  geom_line(color = '#4A46A0', size = 2) +
  # annotate("text",
  #          x = max(length(dev_testis_melt$variable)) / 2,
  #          y = max(dev_testis_melt$mean),
  #          label = paste0("Average\n RPKM: ", round(mean(dev_testis_melt$mean), 2)),
  #          color = '#4A46A0', fontface = "bold") +
  geom_point(size = 3, color = '#00B9D2') +
  annotate(
    "text",
    x = which.max(dev_testis_melt$mean),
    y = 1.2 * max(dev_testis_melt$mean),
    label = paste0(round(max(dev_testis_melt$mean), 2)),
    color = '#4A46A0',
    fontface = "bold"
  ) +
  labs(
    y = "Reads per Kilobase Million (RPKM)",
    x = NULL,
    title = "<b><i>SLC13A5</i> – Human testis</b>"
  ) +
  theme(
    panel.background = element_blank(),
    plot.title = element_markdown(),
    axis.line.y = element_line("black", size = .25),
    axis.line.x = element_line("black", size = .25),
    axis.text.x = element_text(color = "black", size = 10, angle = 45, vjust = 1, hjust = 1),
    axis.text.y = element_text(color = "black", size = 10)
  )

```

```{r include=FALSE, message=FALSE, warning=FALSE}

############################################################
# Helper function: standardize labels, aggregate replicates, and compute means
############################################################

# Função auxiliar que padroniza, agrupa e calcula médias
limpar_e_agrupar <- function(df, prefixo) {
  res <- df %>%
    mutate(
      variable = str_remove(variable, paste0("^", prefixo, "\\."))
    ) %>%
    group_by(Names, variable) %>%
    summarise(
      across(where(is.numeric), mean, na.rm = TRUE),
      .groups = "drop"
    )

  # renomeia a coluna "value" para o texto passado em `prefixo`
  names(res)[names(res) == "value"] <- prefixo

  res
}

############################################################
# Apply helper function to each tissue-specific data frame
############################################################

# Aplicar a função a cada data frame
dev_brain_slc       <- limpar_e_agrupar(dev_brain_slc, "Brain")
dev_cerebellum_slc  <- limpar_e_agrupar(dev_cerebellum_slc, "Cerebellum")
dev_heart_slc       <- limpar_e_agrupar(dev_heart_slc, "Heart")
dev_kidney_slc      <- limpar_e_agrupar(dev_kidney_slc, "Kidney")
dev_liver_slc       <- limpar_e_agrupar(dev_liver_slc, "Liver")
dev_ovary_slc       <- limpar_e_agrupar(dev_ovary_slc, "Ovary")
dev_testis_slc      <- limpar_e_agrupar(dev_testis_slc, "Testis")

# Rename "Brain" column to "Cerebrum" for reporting consistency
names(dev_brain_slc)[names(dev_brain_slc) == "Brain"] <- "Cerebrum"

############################################################
# Merge tissues into a single wide-format table and define stage
############################################################

# Unir todos lado a lado
merged_df <- list(
  dev_brain_slc,
  dev_cerebellum_slc,
  dev_heart_slc,
  dev_kidney_slc,
  dev_liver_slc,
  dev_ovary_slc,
  dev_testis_slc
) %>%
  purrr::reduce(full_join, by = c("Names", "variable")) %>%
  mutate(stage = if_else(str_detect(variable, "wpc$"), "pre", "post"))

# Set conception stage as an ordered factor
merged_df$stage <- factor(merged_df$stage, levels = c("pre", "post"))

############################################################
# Table 1: Pre vs post conception SLC13A5 expression by tissue
############################################################

# Tabela 1
table1 <- merged_df %>%
  tbl_summary(
    include   = c(Cerebrum, Cerebellum, Heart, Kidney, Liver, Ovary, Testis),
    by        = stage,
    missing   = "no",
    digits    = all_continuous() ~ 1,
    statistic = all_continuous() ~ "{mean} ± {sd}"
  ) %>%
  add_difference() %>%
  add_n() %>%
  modify_caption("<b>Table 1.</b> Pre and post-conception SLC13A5 expression (RPKM) by tissue.") %>%
  bold_labels() %>%
  add_overall() %>%
  modify_spanning_header(c("stat_1", "stat_2") ~ "**Conception stage**") %>%
  modify_header(
    stat_1   ~ "**Pre** (N={n})",
    stat_2   ~ "**Post** (N={n})",
    stat_0   ~ "**Overall** (N={N})",
    p.value  ~ "**p-value**",
    label    ~ "**Tissue**"
  )

# as_kable(table1)
# table1_flex <- as_flex_table(table1)
# save_as_docx(table1_flex, path = "tbl1.docx")

```


```{r include=FALSE, message=FALSE, warning=FALSE}

############################################################
# Figure 1: Developmental expression panels (multi-plot layout)
# Layout:
#   Row 1: Cerebrum (devo1) | Cerebellum (devo2)
#   Row 2: Liver   (devo5)  | Kidney     (devo4)
#   Row 3: Ovary   (devo6)  | Testis     (devo7)
############################################################

devoarg <- (devo1 | devo2) /
  (devo5 | devo4) /
  (devo6 | devo7) +
  plot_annotation(tag_levels = "A") &
  theme(
    plot.tag = element_text(face = "bold", size = 16),
    plot.tag.position = c(0.01, 0.99)  # upper-left corner (standard placement)
  )

# Export (optional)
# ggsave(plot = devoarg, filename = "Fig1.tiff", dpi = 600, width = 11, height = 12)

```

<br>

```{r include=FALSE, message=FALSE, warning=FALSE}

##############################################
# Transcriptomic Correlation Analysis
# Expected input columns: variable, mean, ensg, external_gene_name
##############################################

############################################################
# Helper functions
############################################################

## Remove Ensembl version suffix (e.g., ENSG... .12 -> ENSG...)
clean_id <- function(x) sub("\\.\\d+$", "", x)

## Retrieve gene biotype annotations for a set of ENSEMBL gene IDs
## Preference order:
##   1) ensembldb (local EnsDb.* package) if available
##   2) biomaRt (online Ensembl) fallback
get_biotype <- function(ensg_vec) {
  ensg_vec <- unique(clean_id(ensg_vec))

  if (requireNamespace("ensembldb", quietly = TRUE)) {
    edb_pkgs <- grep("^EnsDb\\.Hsapiens\\.", rownames(installed.packages()), value = TRUE)

    if (length(edb_pkgs) > 0) {
      suppressPackageStartupMessages(library(edb_pkgs[1], character.only = TRUE))
      edb <- get(edb_pkgs[1], envir = asNamespace(edb_pkgs[1]))

      bt <- ensembldb::genes(
        edb,
        filter = ensembldb::GeneIdFilter(ensg_vec),
        return.type = "data.frame"
      )[, c("gene_id", "gene_biotype")]

      return(
        bt %>%
          distinct(.data$gene_id, .keep_all = TRUE) %>%
          rename(ensg = .data$gene_id, biotype = .data$gene_biotype)
      )
    }
  }

  if (!requireNamespace("biomaRt", quietly = TRUE)) {
    stop("Instale 'ensembldb' com um EnsDb humano ou 'biomaRt' para anotar biotipo.")
  }

  mart <- biomaRt::useEnsembl(biomart = "genes", dataset = "hsapiens_gene_ensembl")

  bt <- biomaRt::getBM(
    attributes = c("ensembl_gene_id", "gene_biotype"),
    filters    = "ensembl_gene_id",
    values     = ensg_vec,
    mart       = mart
  )

  bt <- tibble::as_tibble(bt)

  ## Harmonize possible column naming differences returned by biomaRt
  nm <- names(bt)
  nm[nm == "Gene.stable.ID"]          <- "ensembl_gene_id"
  nm[nm == "ensembl_gene_id_version"] <- "ensembl_gene_id"
  nm[nm == "transcript_biotype"]      <- "gene_biotype"
  names(bt) <- nm

  if (!all(c("ensembl_gene_id", "gene_biotype") %in% names(bt))) {
    stop(
      sprintf(
        "biomaRt não retornou as colunas esperadas. Recebi: %s",
        paste(names(bt), collapse = ", ")
      )
    )
  }

  bt %>%
    mutate(ensembl_gene_id = clean_id(.data$ensembl_gene_id)) %>%
    distinct(.data$ensembl_gene_id, .keep_all = TRUE) %>%
    transmute(ensg = .data$ensembl_gene_id, biotype = .data$gene_biotype)
}

## ENSEMBL -> (ENTREZID, SYMBOL) mapping with disambiguation rule:
## Prefer mappings whose SYMBOL matches the provided external_gene_name annotation.
map_with_rule <- function(ensg_vec, gene_annot) {
  raw <- bitr(
    ensg_vec,
    fromType = "ENSEMBL",
    toType   = c("ENTREZID", "SYMBOL"),
    OrgDb    = org.Hs.eg.db
  )

  aux <- raw %>%
    dplyr::left_join(
      gene_annot %>% dplyr::mutate(ensg = clean_id(ensg)),
      by = c("ENSEMBL" = "ensg")
    ) %>%
    dplyr::mutate(
      sym_match = as.integer(
        !is.na(SYMBOL) &
          !is.na(external_gene_name) &
          SYMBOL == external_gene_name
      )
    )

  aux %>%
    dplyr::arrange(ENSEMBL, dplyr::desc(sym_match)) %>%
    dplyr::group_by(ENSEMBL) %>%
    dplyr::slice_head(n = 1) %>%
    dplyr::ungroup() %>%
    dplyr::filter(!is.na(ENTREZID)) %>%
    dplyr::distinct(ENTREZID, .keep_all = TRUE)
}

############################################################
# Input and preprocessing
############################################################

infile <- "Human_rpkm_all_ensembls_mean_sd_sem.csv"
df <- read.csv(infile, check.names = FALSE)

stopifnot(all(c("variable", "mean", "ensg", "external_gene_name") %in% names(df)))

df <- df[, c("variable", "mean", "ensg", "external_gene_name")] %>%
  dplyr::filter(!is.na(mean), !is.na(ensg), ensg != "")

## Collapse duplicates by sample × ENSG; retain one gene label for annotation
df <- df %>%
  dplyr::group_by(variable, ensg) %>%
  dplyr::summarise(
    mean               = mean(mean, na.rm = TRUE),
    external_gene_name = dplyr::first(na.omit(external_gene_name)),
    .groups            = "drop"
  )

## Coverage filter: keep genes present in at least 80% of samples
total_samples <- dplyr::n_distinct(df$variable)
min_samples   <- ceiling(0.8 * total_samples)

message(
  sprintf(
    "Amostras únicas: %d | Cobertura mínima (≥80%%): %d",
    total_samples, min_samples
  )
)

gene_cov   <- df %>% dplyr::count(ensg, name = "n_samples")
genes_kept <- gene_cov %>% dplyr::filter(n_samples >= min_samples) %>% dplyr::pull(ensg)
df         <- df %>% dplyr::filter(ensg %in% genes_kept)

## ENSG -> symbol dictionary for labeling (may contain missing symbols)
gene_annot <- df %>% dplyr::distinct(ensg, external_gene_name)

############################################################
# Build expression matrix (samples × genes) and log2-transform
############################################################

expr_wide <- df %>%
  dplyr::select(variable, ensg, mean) %>%
  tidyr::pivot_wider(names_from = ensg, values_from = mean)

rownames(expr_wide) <- expr_wide$variable

expr_mat <- expr_wide %>%
  dplyr::select(-variable) %>%
  as.matrix()

expr_log <- log2(expr_mat + 1)

## Remove genes with zero variance (uninformative for correlation)
expr_log <- expr_log[, apply(expr_log, 2, var, na.rm = TRUE) > 0]

############################################################
# Focus gene: SLC13A5 (identify ENSG and build its expression vector)
############################################################

slc_ensg_all <- AnnotationDbi::select(
  org.Hs.eg.db,
  keys    = "SLC13A5",
  keytype = "SYMBOL",
  columns = "ENSEMBL"
)$ENSEMBL

slc_ensg_all <- clean_id(unique(slc_ensg_all))
slc_ensg     <- base::intersect(slc_ensg_all, clean_id(colnames(expr_log)))

if (length(slc_ensg) == 0) stop("SLC13A5 não encontrada por ENSG nas colunas.")
if (length(slc_ensg) > 1) message(sprintf("Múltiplos ENSG para SLC13A5 encontrados; usando %s.", slc_ensg[1]))

slc_vec <- expr_log[, slc_ensg[1]]

############################################################
# Vectorized Spearman correlation (pairwise complete observations)
############################################################

valid_pairs <- colSums(!is.na(expr_log) & !is.na(slc_vec))
keep_cols   <- names(valid_pairs)[valid_pairs >= min_samples]
expr_sub    <- expr_log[, keep_cols, drop = FALSE]
n_vec       <- valid_pairs[keep_cols]

rho <- suppressWarnings(
  cor(
    expr_sub,
    slc_vec,
    method = "spearman",
    use    = "pairwise.complete.obs"
  )
)

rho <- as.numeric(rho)
names(rho) <- colnames(expr_sub)

df_cor <- tibble::tibble(
  ensg         = names(rho),
  spearman_rho = rho,
  n_pairs      = as.integer(n_vec[names(rho)])
) %>%
  dplyr::mutate(
    t_stat      = spearman_rho * sqrt(pmax(1, n_pairs - 2) / pmax(1e-12, 1 - spearman_rho^2)),
    p_value     = 2 * stats::pt(-abs(t_stat), df = pmax(1, n_pairs - 2)),
    adj_p_value = p.adjust(p_value, method = "BH")
  ) %>%
  dplyr::left_join(gene_annot, by = "ensg") %>%
  dplyr::arrange(adj_p_value)

message(sprintf("Genes tested (after paired coverage ≥%d): %d", min_samples, nrow(df_cor)))

############################################################
# Volcano plot (SLC13A5 vs all other genes)
############################################################

volcano_df <- df_cor %>%
  dplyr::filter(
    is.finite(spearman_rho),
    is.finite(adj_p_value),
    external_gene_name != "SLC13A5"   # remove the focus gene itself
  ) %>%
  dplyr::mutate(
    neg_log10_FDR = -log10(pmax(1e-300, adj_p_value)),
    significance = dplyr::case_when(
      adj_p_value < 0.05 & spearman_rho >  0.5 ~ "Positive",
      adj_p_value < 0.05 & spearman_rho < -0.5 ~ "Negative",
      TRUE ~ "Not significant"
    ),
    label = ifelse(
      !is.na(external_gene_name) & external_gene_name != "",
      external_gene_name,
      ensg
    )
  )

n_lab <- 10

## Select top N positive and negative genes by FDR (tie-breaker by |rho|)
top_pos <- volcano_df %>%
  dplyr::filter(significance == "Positive") %>%
  dplyr::arrange(desc(neg_log10_FDR)) %>%
  dplyr::slice_head(n = n_lab)

top_neg <- volcano_df %>%
  dplyr::filter(significance == "Negative") %>%
  dplyr::arrange(desc(neg_log10_FDR)) %>%
  dplyr::slice_head(n = n_lab)

label_df <- bind_rows(top_pos, top_neg)

label_df <- label_df %>%
  mutate(label = ifelse(ensg == "ENSG00000239197", "snoU109", label))

p_volcano <- ggplot(volcano_df, aes(x = spearman_rho, y = neg_log10_FDR, color = significance)) +
  geom_point(
    alpha    = 0.45,
    size     = 2,
    position = position_jitter(width = 0.03, height = 0.20)
  ) +
  geom_point(data = label_df, size = 2) +
  ggrepel::geom_text_repel(
    data = label_df,
    aes(label = label),
    color              = "black",
    # fontface         = "bold",
    size               = 3,
    max.overlaps       = Inf,
    box.padding        = 0.5,
    point.padding      = 0.5,
    min.segment.length = 0,
    seed               = 1
  ) +
  scale_color_manual(values = c("#00B9D2", "gray80", "#4A46A0")) +
  geom_vline(xintercept = c(-0.5, 0.5), linetype = "dashed") +
  geom_hline(yintercept = -log10(0.05), linetype = "dashed") +
  theme_minimal(base_size = 12) +
  theme(
    legend.position = "bottom",
    plot.title      = element_markdown()
  ) +
  labs(
    title = "<b>Volcano: correlations with <i>SLC13A5</i></b>",
    x     = expression("Spearman ρ"),
    y     = expression(-log[10]("FDR")),
    color = "Category"
  )

print(p_volcano)

############################################################
# FDR-based selection for downstream enrichment analysis
############################################################

sig_tbl      <- df_cor %>% dplyr::filter(adj_p_value < 0.05)
sig_ensg     <- clean_id(sig_tbl$ensg)
universe_ensg <- clean_id(colnames(expr_sub))

message(sprintf("Signif (FDR<0.05): %d", length(sig_ensg)))

```

```{r include=FALSE, message=FALSE, warning=FALSE}

############################################################
# Enrichment analysis of SLC13A5-correlated genes
#   - GO Biological Process (ENSEMBL IDs; universe = tested genes)
#   - KEGG pathways (ENTREZ IDs; protein-coding only; universe aligned)
############################################################

## ---------- GO (BP) using ENSEMBL IDs, universe = tested genes ----------
go_bp <- enrichGO(
  gene          = sig_ensg,
  universe      = universe_ensg,
  OrgDb         = org.Hs.eg.db,
  keyType       = "ENSEMBL",
  ont           = "BP",
  pAdjustMethod = "BH",
  pvalueCutoff  = 0.05,
  qvalueCutoff  = 0.2
)

## Prepare GO results for plotting
go_df <- as.data.frame(go_bp) %>%
  mutate(minusLog10FDR = -log10(p.adjust)) %>%
  separate(GeneRatio, into = c("gr_num", "gr_den"), sep = "/", remove = FALSE) %>%
  mutate(GeneRatio_num = as.numeric(gr_num) / as.numeric(gr_den)) %>%
  slice_min(p.adjust, n = 20) %>%
  arrange(p.adjust) %>%
  mutate(Description = factor(Description, levels = rev(Description)))

## GO lollipop plot
p_go_lollipop <- ggplot(go_df, aes(x = Description, y = minusLog10FDR)) +
  geom_segment(
    aes(xend = Description, y = 0, yend = minusLog10FDR),
    linewidth = 1,
    color     = "grey70"
  ) +
  geom_point(aes(color = GeneRatio_num), size = 4) +
  coord_flip() +
  scale_color_gradient(low = "#00B9D2", high = "#4A46A0", name = "Gene ratio") +
  theme_minimal(base_size = 12) +
  labs(
    title = "GO Biological Process",
    x     = NULL,
    y     = expression(-log[10]("FDR"))
  )

print(p_go_lollipop)

## ---------- KEGG with consistent universe (ENTREZ, protein-coding only) ----------
## Identify protein-coding genes in both the significant list and the tested universe
biotype_sig <- get_biotype(sig_ensg)
biotype_uni <- get_biotype(universe_ensg)

sig_pc      <- intersect(sig_ensg,      biotype_sig$ensg[biotype_sig$biotype == "protein_coding"])
universe_pc <- intersect(universe_ensg, biotype_uni$ensg[biotype_uni$biotype == "protein_coding"])

## Prepare annotation table for mapping disambiguation
gene_annot_clean <- gene_annot %>% dplyr::mutate(ensg = clean_id(ensg))

## Map ENSEMBL -> ENTREZ with rule-based disambiguation
map_sig_pc <- map_with_rule(sig_pc, gene_annot_clean)
map_uni_pc <- map_with_rule(universe_pc, gene_annot_clean)

message(
  sprintf(
    "ENTREZ (protein-coding): lista = %.1f%% (%d/%d) | universo = %.1f%% (%d/%d)",
    100 * nrow(map_sig_pc) / length(unique(sig_pc)),
    nrow(map_sig_pc),
    length(unique(sig_pc)),
    100 * nrow(map_uni_pc) / length(unique(universe_pc)),
    nrow(map_uni_pc),
    length(unique(universe_pc))
  )
)

## KEGG enrichment (ENTREZ IDs)
kegg_pc <- enrichKEGG(
  gene          = map_sig_pc$ENTREZID,
  universe      = map_uni_pc$ENTREZID,
  organism      = "hsa",
  pAdjustMethod = "BH",
  pvalueCutoff  = 0.05
)

## Prepare KEGG results for plotting
kegg_df <- as.data.frame(kegg_pc) %>%
  mutate(minusLog10FDR = -log10(p.adjust)) %>%
  separate(GeneRatio, into = c("gr_num", "gr_den"), sep = "/", remove = FALSE) %>%
  mutate(GeneRatio_num = as.numeric(gr_num) / as.numeric(gr_den)) %>%
  slice_min(p.adjust, n = 20) %>%
  arrange(p.adjust) %>%
  mutate(Description = factor(Description, levels = rev(Description)))

## KEGG lollipop plot
p_kegg_lollipop <- ggplot(kegg_df, aes(x = Description, y = minusLog10FDR)) +
  geom_segment(
    aes(xend = Description, y = 0, yend = minusLog10FDR),
    linewidth = 1,
    color     = "grey70"
  ) +
  geom_point(aes(color = GeneRatio_num), size = 4) +
  coord_flip() +
  scale_color_gradient(low = "#00B9D2", high = "#4A46A0", name = "Gene ratio") +
  theme_minimal(base_size = 12) +
  labs(
    title = "KEGG pathways",
    x     = NULL,
    y     = expression(-log[10]("FDR"))
  )

print(p_kegg_lollipop)

############################################################
# Quick inspection outputs (sanity checks)
############################################################

print(head(df_cor %>% dplyr::select(external_gene_name, ensg, spearman_rho, n_pairs, adj_p_value), 20))
if (!is.null(go_bp))   print(head(as.data.frame(go_bp)[, c("ID", "Description", "p.adjust")], 10))
if (!is.null(kegg_pc)) print(head(as.data.frame(kegg_pc)[, c("ID", "Description", "p.adjust")], 10))

############################################################
# Heatmap: top correlated genes (positive and negative) across brain development
# Prereqs:
#   - expr_wide (samples × ENSG)
#   - df_cor (ensg, spearman_rho, adj_p_value)
#   - gene_annot (ensg, external_gene_name)
############################################################

## 0) Rebuild log2 matrix with proper rownames
expr_mat <- expr_wide %>%
  dplyr::select(-variable) %>%
  as.matrix()

rownames(expr_mat) <- expr_wide$variable
expr_log <- log2(expr_mat + 1)

cat("expr_log dimensions (samples x genes):", dim(expr_log), "\n")
cat("Sample names example:", head(rownames(expr_log)), "\n")

## Identify the ENSG for SLC13A5 (fallback to known ID if needed)
seed_ensg <- tryCatch({
  out <- df_cor %>%
    dplyr::filter(.data$external_gene_name == "SLC13A5") %>%
    dplyr::slice(1) %>%
    dplyr::pull(ensg)

  if (length(out) == 0 || is.na(out)) "ENSG00000141485" else out
}, error = function(e) "ENSG00000141485")

## 1) Select top positive and negative correlates (FDR < 0.05)
n_top <- 20

top_pos_ids <- df_cor %>%
  dplyr::filter(adj_p_value < 0.05, spearman_rho > 0, ensg != seed_ensg) %>%
  dplyr::arrange(adj_p_value, dplyr::desc(abs(spearman_rho))) %>%
  dplyr::slice_head(n = n_top) %>%
  dplyr::pull(ensg)

top_neg_ids <- df_cor %>%
  dplyr::filter(adj_p_value < 0.05, spearman_rho < 0, ensg != seed_ensg) %>%
  dplyr::arrange(adj_p_value, dplyr::desc(abs(spearman_rho))) %>%
  dplyr::slice_head(n = n_top) %>%
  dplyr::pull(ensg)

## Keep an ordered list: positives first, then negatives
heat_ids_ordered <- c(top_pos_ids, top_neg_ids)

## 2) Subset expression for selected genes; harmonize ENSG IDs (drop version)
colmap <- tibble::tibble(
  colname = colnames(expr_log),
  ensg    = sub("\\.\\d+$", "", colnames(expr_log))
)

sel_cols <- match(sub("\\.\\d+$", "", heat_ids_ordered), colmap$ensg)
sel_cols <- sel_cols[!is.na(sel_cols)]

mat_heat <- expr_log[, sel_cols, drop = FALSE]
colnames(mat_heat) <- colmap$ensg[sel_cols]

## 3) Order samples by developmental timeline (includes postnatal labels)
dev_levels <- c(
  "Brain.4wpc",  "Brain.5wpc",  "Brain.7wpc",  "Brain.8wpc",  "Brain.9wpc",
  "Brain.10wpc", "Brain.11wpc", "Brain.12wpc", "Brain.13wpc", "Brain.16wpc",
  "Brain.18wpc", "Brain.19wpc", "Brain.20wpc",
  "Brain.newborn", "Brain.infant", "Brain.toddler", "Brain.school", "Brain.teenager",
  "Brain.youngAdult", "Brain.youngMidAge", "Brain.olderMidAge", "Brain.senior"
)

sample_ord <- dev_levels[dev_levels %in% rownames(mat_heat)]
mat_heat <- mat_heat[sample_ord, , drop = FALSE]

## 4) Z-score per gene (column-wise)
scale_cols <- function(m) {
  m <- as.matrix(m)
  mu  <- matrix(colMeans(m, na.rm = TRUE), nrow = nrow(m), ncol = ncol(m), byrow = TRUE)
  sdv <- matrix(apply(m, 2, sd, na.rm = TRUE), nrow = nrow(m), ncol = ncol(m), byrow = TRUE)
  (m - mu) / pmax(sdv, 1e-9)
}

mat_z <- scale_cols(mat_heat)

## 5) Map ENSG -> symbols for labels (fallback to ENSG; ensure uniqueness)
lab_tbl <- gene_annot %>%
  dplyr::mutate(ensg = sub("\\.\\d+$", "", ensg)) %>%
  dplyr::filter(!is.na(ensg), ensg != "") %>%
  dplyr::distinct(ensg, .keep_all = TRUE) %>%
  dplyr::transmute(ensg, symbol = dplyr::na_if(external_gene_name, ""))

label_base <- ifelse(!is.na(lab_tbl$symbol) & lab_tbl$symbol != "", lab_tbl$symbol, lab_tbl$ensg)
names(label_base) <- lab_tbl$ensg

base_vec <- label_base[colnames(mat_z)]
base_vec[is.na(base_vec)] <- colnames(mat_z)[is.na(base_vec)]

dup_mask <- duplicated(base_vec) | duplicated(base_vec, fromLast = TRUE)

disambig_vec <- base_vec
disambig_vec[dup_mask] <- paste0(base_vec[dup_mask], " (", colnames(mat_z)[dup_mask], ")")

## Force the display label for the seed gene (optional)
disambig_vec[colnames(mat_z) == seed_ensg] <- "SLC13A5"

gene_levels <- disambig_vec  # already unique

## 6) Long format for ggplot
sample_labels <- sub("^Brain\\.", "", rownames(mat_z))

hm_df <- mat_z %>%
  as.data.frame() %>%
  tibble::rownames_to_column("sample") %>%
  tidyr::pivot_longer(-sample, names_to = "ensg", values_to = "z") %>%
  dplyr::mutate(
    gene_label   = factor(disambig_vec[match(ensg, colnames(mat_z))], levels = gene_levels),
    sample_label = factor(sub("^Brain\\.", "", sample), levels = sample_labels)
  )

## 7) Heatmap
p_heat_corr <- ggplot(hm_df, aes(x = sample_label, y = gene_label, fill = z)) +
  geom_tile() +
  scale_fill_gradient2(
    low      = "#00B9D2",
    mid      = "white",
    high     = "#4A46A0",
    midpoint = 0,
    name     = "z-score"
  ) +
  theme_minimal(base_size = 12) +
  theme(
    axis.text.x = element_text(angle = 45, hjust = 1, vjust = 1, size = 8),
    axis.text.y = element_text(size = 7),
    panel.grid  = element_blank(),
    plot.title  = element_markdown()
  ) +
  labs(
    x     = "Developmental stage (fetal → postnatal)",
    y     = "Top genes correlated with SLC13A5",
    title = "<b>Temporal coherence of <i>SLC13A5</i>-correlated genes</b>"
  )

# print(p_heat_corr)

############################################################
# Preserve correlation-derived plots (avoid overwriting later)
############################################################

if (exists("p_go_lollipop"))   p_go_lollipop_corr   <- p_go_lollipop
if (exists("p_kegg_lollipop")) p_kegg_lollipop_corr <- p_kegg_lollipop

############################################################
# Save results (optional)
############################################################

# write.csv(df_cor, "/Users/freitashr/Sync/SLC13A5_spearman_correlations.csv", row.names = FALSE)
# write.csv(as.data.frame(go_bp),  "/Users/freitashr/Sync/GO_enrichment_results.csv", row.names = FALSE)
# write.csv(as.data.frame(kegg_pc), "/Users/freitashr/Sync/KEGG_enrichment_results.csv", row.names = FALSE)

```

```{r include=FALSE, message=FALSE, warning=FALSE}

############################################################
# Figure 2: Correlation analysis panels (multi-plot layout)
# Panels:
#   A) Volcano plot (p_volcano)
#   B) Heatmap of top correlated genes (p_heat_corr)
#   C) GO BP lollipop (m_p_go_lollipop_corr)
#   D) KEGG lollipop (p_kegg_lollipop_corr)
############################################################

## Apply consistent styling tweaks to each panel
m_p_go_lollipop_corr <- p_go_lollipop_corr +
  theme(
    panel.grid  = element_blank(),
    title       = element_text(face = "bold"),
    axis.text.y = element_text(color = "black", face = "bold"),
    plot.margin = margin(5, 5, 5, 5)
  )

p_kegg_lollipop_corr <- p_kegg_lollipop_corr +
  theme(
    panel.grid  = element_blank(),
    title       = element_text(face = "bold"),
    axis.text.y = element_text(color = "black", face = "bold")
  )

p_volcano <- p_volcano +
  theme(
    panel.grid = element_blank(),
    title      = element_text(face = "bold")
  )

p_heat_corr <- p_heat_corr +
  theme(
    panel.grid  = element_blank(),
    title       = element_text(face = "bold"),
    axis.text.y = element_text(color = "black", face = "bold")
  )

## Compose the multi-panel figure
top_row <- cowplot::plot_grid(
  p_volcano,
  p_heat_corr,
  ncol       = 2,
  rel_widths = c(1, 2),
  labels     = c("A", "B"),
  label_size = 16,
  align      = "h",
  axis       = "tb"
)

bottom_row <- cowplot::plot_grid(
  m_p_go_lollipop_corr,
  p_kegg_lollipop_corr,
  ncol       = 2,
  rel_widths = c(1, 1),
  labels     = c("C", "D"),
  label_size = 16,
  align      = "h",
  axis       = "tb"
)

corfig2 <- cowplot::plot_grid(
  top_row,
  bottom_row,
  ncol        = 1,
  rel_heights = c(2, 1)
)

# Export (optional)
# ggsave(plot = corfig2, filename = "Fig2.tiff", dpi = 600, width = 14, height = 11)

```

```{r include=FALSE, message=FALSE, warning=FALSE}

## ===============================
## WGCNA + module context for SLC13A5
## Requirements:
##   - expr_log (rows = samples, cols = genes/ENSG; log2-transformed; no zero-variance genes)
## Also useful:
##   - gene_annot data.frame with columns: ensg, external_gene_name (optional, for labeling)
## ===============================

############################################################
# 1) Build trait data frame (ordinal developmental rank)
############################################################

# Define a biological order covering fetal and postnatal labels
dev_levels <- c(
  "Brain.4wpc",  "Brain.5wpc",  "Brain.7wpc",  "Brain.8wpc",  "Brain.9wpc",
  "Brain.10wpc", "Brain.11wpc", "Brain.12wpc", "Brain.13wpc", "Brain.16wpc",
  "Brain.18wpc", "Brain.19wpc", "Brain.20wpc",
  "Brain.newborn", "Brain.infant", "Brain.toddler", "Brain.school", "Brain.teenager",
  "Brain.youngAdult", "Brain.youngMidAge", "Brain.olderMidAge", "Brain.senior"
)

## Build expr_brain from expr_mat (samples × ENSG)
expr_brain <- expr_mat[grepl("^Brain\\.", rownames(expr_mat)), , drop = FALSE]
expr_brain <- log2(expr_brain + 1)

## Remove genes with zero variance or all NA
keep_cols  <- apply(expr_brain, 2, function(v) var(v, na.rm = TRUE) > 0)
expr_brain <- expr_brain[, keep_cols, drop = FALSE]

## (Optional) ensure ENSEMBL IDs have no version suffix
colnames(expr_brain) <- sub("\\.\\d+$", "", colnames(expr_brain))

# Reorder the expression matrix to the biological timeline present in the data
dev_ord    <- dev_levels[dev_levels %in% rownames(expr_brain)]
expr_brain <- expr_brain[dev_ord, , drop = FALSE]

# Build traits using an ordinal rank that covers all samples
traits <- data.frame(
  sample    = rownames(expr_brain),
  age_rank  = seq_len(nrow(expr_brain)),   # 1..N following the biological order above
  row.names = rownames(expr_brain)
)

# Sanity checks
stopifnot(all(rownames(expr_brain) == rownames(traits)))
cat("Traits built with ordinal age_rank. Samples:", nrow(traits), "\n")

############################################################
# 2) Quality control for missing data
############################################################

gsg <- goodSamplesGenes(expr_brain, minFraction = 0.30, verbose = 3)

if (!gsg$allOK) {
  expr_brain <- expr_brain[gsg$goodSamples, gsg$goodGenes, drop = FALSE]
  traits     <- traits[rownames(expr_brain), , drop = FALSE]
  cat("Removed low-quality samples/genes. New dimensions:", dim(expr_brain), "\n")
}

cat("Final expression matrix:", dim(expr_brain)[1], "samples ×", dim(expr_brain)[2], "genes\n")
cat("Final trait matrix:", nrow(traits), "samples, columns:", colnames(traits), "\n")

############################################################
# 3) Choose soft-thresholding power (signed network)
############################################################

powers <- c(1:20)

sft <- pickSoftThreshold(
  expr_brain,
  powerVector = powers,
  networkType = "signed",
  corFnc      = "bicor",
  verbose     = 5
)

# Choose the first power with scale-free fit R^2 >= 0.8; otherwise use a conservative default
if (any(sft$fitIndices[, "SFT.R.sq"] >= 0.8)) {
  softPower <- sft$fitIndices[which(sft$fitIndices[, "SFT.R.sq"] >= 0.8)[1], "Power"]
} else {
  softPower <- 6
}

message(sprintf("Selected soft-threshold power: %d", softPower))

# Optional: visualize the scale-free topology fit
# plot(sft$fitIndices[, 1], -sign(sft$fitIndices[, 3]) * sft$fitIndices[, 2],
#      xlab = "Soft Threshold (power)",
#      ylab = "Scale Free Topology Model Fit, signed R²",
#      type = "n")
# text(sft$fitIndices[, 1], -sign(sft$fitIndices[, 3]) * sft$fitIndices[, 2],
#      labels = powers, cex = 0.8, col = "blue")
# abline(h = 0.8, col = "red", lty = 2)

############################################################
# 4) Detect modules using blockwiseModules (signed, bicor)
############################################################

net <- blockwiseModules(
  datExpr           = expr_brain,
  power             = softPower,
  networkType       = "signed",
  TOMType           = "signed",
  corType           = "bicor",
  minModuleSize     = 30,
  reassignThreshold = 0,
  mergeCutHeight    = 0.25,
  numericLabels     = FALSE,  # use color labels (e.g., "turquoise", "blue", etc.)
  pamRespectsDendro = TRUE,
  saveTOMs          = FALSE,
  verbose           = 3
)

# Inspect basic results
table(net$colors)
cat("Number of modules detected:", length(unique(net$colors)), "\n")

# Optional: plot the dendrogram and module colors
# plotDendroAndColors(
#   net$dendrograms[[1]],
#   net$colors[net$blockGenes[[1]]],
#   "Module colors",
#   dendroLabels = FALSE,
#   hang = 0.03,
#   addGuide = TRUE
# )

############################################################
# Figure components: scale-free fit curve and module size plot
############################################################

sft_df <- as.data.frame(sft$fitIndices)
sft_df$Signed_R2 <- -sign(sft_df$slope) * sft_df$SFT.R.sq

p_sft <- ggplot(sft_df, aes(x = Power, y = Signed_R2)) +
  geom_hline(yintercept = 0.8, linetype = "dashed") +
  geom_line(linewidth = 2, color = "#4A46A0") +
  geom_point(size = 3.5, color = "#00B9D2") +
  scale_x_continuous(breaks = sft_df$Power) +
  theme_minimal(base_size = 12) +
  theme(
    panel.grid = element_blank(),
    plot.title = element_text(face = "bold")
  ) +
  labs(
    title = "Scale-free fit vs soft-threshold power (signed bicor)",
    x     = "Soft threshold (power)",
    y     = expression("signed R"^2)
  )

mod_sizes <- as.data.frame(table(net$colors))
colnames(mod_sizes) <- c("module", "n_genes")
mod_sizes <- mod_sizes[order(mod_sizes$n_genes, decreasing = TRUE), ]

# module size table
mod_sizes <- as.data.frame(table(net$colors))
colnames(mod_sizes) <- c("module", "n_genes")

# ensure 'fill' receives color strings
mod_sizes <- mod_sizes |>
  dplyr::mutate(
    module   = as.character(module),
    fill_col = module
  ) |>
  dplyr::arrange(n_genes) |>
  dplyr::mutate(module = factor(module, levels = module))

# plot
p_modsizes <- ggplot(mod_sizes, aes(x = module, y = n_genes, fill = fill_col)) +
  geom_segment(
    aes(xend = module, y = 0, yend = n_genes),
    linewidth = 1.5,
    color     = "#4A46A0"
  ) +
  geom_point(
    aes(fill = fill_col),
    color  = "#00B9D2",
    size   = 4,
    shape  = 21,
    stroke = 0.5
  ) +
  # geom_col(show.legend = FALSE, color = "#4A46A0") +
  coord_flip() +
  scale_fill_identity() +
  theme_minimal(base_size = 12) +
  theme(
    panel.grid      = element_blank(),
    legend.position = "none",
    plot.title      = element_markdown(),
    axis.text.y     = element_text(face = "bold", color = "black")
  ) +
  labs(
    title = "<b>Module size (<i>SLC13A5</i> in turquoise module)</b>",
    x     = NULL,
    y     = "Genes per module"
  )

############################################################
# Dendrogram geometry + aligned annotation tracks
############################################################

# 1) Extract hclust geometry from block 1 without modifying the object
blk <- net$blockGenes[[1]]
hc  <- net$dendrograms[[1]]
den <- as.dendrogram(hc)
dd  <- ggdendro::dendro_data(den, type = "rectangle")

# 2) Leaf order (1..n in the block) to align tracks to dendrogram positions
leaf_ord_in_block <- as.integer(dd$labels$label)
genes_in_block    <- blk[leaf_ord_in_block]

# Map between module colors and genes
moduleColors <- net$colors
names(moduleColors) <- colnames(expr_brain)

# Identify which module contains SLC13A5
slc_col    <- which(colnames(expr_brain) %in% names(moduleColors[moduleColors == moduleColors["ENSG00000141485"]]))
slc_module <- moduleColors["ENSG00000141485"]
cat("SLC13A5 module color:", slc_module, "\n")

# Calculate module eigengenes (MEs)
MEs <- moduleEigengenes(expr_brain, colors = moduleColors)$eigengenes

# 3) Build three tracks aligned to the dendrogram:
#    - Module color
#    - |kME| (membership strength; colored)
#    - GS(SLC13A5) (gene significance vs SLC13A5 expression; colored)
mod_row_ord <- moduleColors[genes_in_block]

kME_mat <- as.data.frame(WGCNA::signedKME(expr_brain, MEs))
col_idx <- match(paste0("kME", moduleColors), colnames(kME_mat))

kME_vec <- kME_mat[cbind(seq_len(nrow(kME_mat)), col_idx)]
kME_abs <- abs(kME_vec)
kME_col <- WGCNA::numbers2colors(kME_vec, signed = FALSE, lim = c(0, 1))
kME_row_ord <- kME_col[genes_in_block]

gs_vec <- as.numeric(
  WGCNA::bicor(
    expr_brain,
    expr_brain[, "ENSG00000141485"],
    use = "pairwise.complete.obs"
  )
)

gs_col <- WGCNA::numbers2colors(gs_vec, signed = TRUE, lim = c(-1, 1))
gs_row_ord <- gs_col[genes_in_block]

bars_df <- tibble::tibble(
  x            = dd$labels$x,
  Module       = mod_row_ord,
  `|kME|`      = kME_row_ord,
  `GS(SLC13A5)` = gs_row_ord
) |>
  tidyr::pivot_longer(-x, names_to = "track", values_to = "val")

# 4) Dendrogram (single branch color)
p_dendro_top <- ggplot(dd$segments) +
  geom_segment(
    aes(x = x, y = y, xend = xend, yend = yend),
    linewidth = 0.15,
    color     = "#4A46A0"
  ) +
  scale_x_continuous(expand = c(0, 0)) +
  theme_minimal(base_size = 12) +
  theme(
    panel.grid   = element_blank(),
    axis.title.x = element_blank(),
    axis.text.x  = element_blank(),
    axis.ticks.x = element_blank(),
    plot.margin  = margin(5, 10, 0, 10),
    plot.title   = element_text(face = "bold")
  ) +
  labs(
    y     = "Height",
    title = "Gene dendrogram and module structure in the cerebrum"
  ) +
  coord_cartesian(ylim = c(0.9, 0.98))

# 5) Aligned tracks
p_tracks <- ggplot(bars_df, aes(x = x, y = track, fill = val)) +
  geom_tile(height = 0.9) +
  scale_fill_identity() +
  scale_x_continuous(expand = c(0, 0), limits = range(dd$labels$x)) +
  theme_void(base_size = 12) +
  theme(
    axis.text.y = element_text(color = "black", face = "bold", size = 10),
    plot.margin = margin(0, 10, 5, 10)
  )

# 6) Compose a single panel: dendrogram + tracks (for Figure 3)
p_dendro <- p_dendro_top / p_tracks + plot_layout(heights = c(3, 0.8))

############################################################
# Figure 3 assembly
############################################################

fig3 <- (p_sft | p_modsizes) / p_dendro +
  plot_layout(heights = c(1.5, 2)) +
  plot_annotation(tag_levels = "A") &
  theme(
    plot.tag = element_text(face = "bold", size = 16),
    plot.tag.position = c(0.01, 0.99)
  )

# ggsave(plot = fig3, filename = "Fig3.tiff", dpi = 600, width = 15, height = 11)

```

```{r include=FALSE, message=FALSE, warning=FALSE}

############################################################
# Module context: SLC13A5 module eigengene relationships
#   - Identify the eigengene of the SLC13A5 module
#   - Correlate module eigengene with developmental rank and SLC13A5 expression
#   - Visualize: eigengene vs age, eigengene vs SLC13A5, and partial association (age-adjusted)
############################################################

############################################################
# 5) Identify the module that contains SLC13A5
############################################################

# Extract eigengene for the SLC13A5 module
ME_slc <- MEs[, paste0("ME", slc_module)]
cat("Eigengene vector length:", length(ME_slc), " (should match number of samples)\n")

############################################################
# 6) Correlate SLC13A5 module eigengene with age and with SLC13A5 expression
############################################################

# Get SLC13A5 expression vector
slc_expr <- expr_brain[, "ENSG00000141485"]

# Correlation with age
cor_age <- suppressWarnings(cor.test(ME_slc, traits$age_rank, method = "spearman"))
cat("Correlation with age_rank:", cor_age$estimate, " (p =", cor_age$p.value, ")\n")

# Correlation with SLC13A5 expression
cor_slc <- suppressWarnings(cor.test(ME_slc, slc_expr, method = "spearman"))
cat("Correlation with SLC13A5 expression:", cor_slc$estimate, " (p =", cor_slc$p.value, ")\n")

############################################################
# 6.1) Visualization
############################################################

df_plot <- data.frame(
  Eigengene = ME_slc,
  Age_rank  = traits$age_rank,
  SLC13A5   = slc_expr
)

## Eigengene vs age
p_age <- ggplot(df_plot, aes(x = Age_rank, y = Eigengene)) +
  geom_smooth(
    formula  = y ~ x,
    method   = "lm",
    color    = "#4A46A0",
    se       = TRUE,
    linewidth = 2
  ) +
  geom_point(size = 4, color = "#00B9D2") +
  theme_minimal(base_size = 12) +
  theme(
    panel.grid = element_blank(),
    plot.title = element_markdown(),
    axis.title = element_text(size = 15)
  ) +
  labs(
    x        = "Developmental rank (fetal → postnatal)",
    y        = paste0("Module eigengene (", slc_module, ")"),
    title    = "<b>Eigengene vs Age</b>",
    subtitle = paste(
      "ρ =", round(cor_age$estimate, 3),
      ", p =", signif(cor_age$p.value, 3)
    )
  )

## Eigengene vs SLC13A5
p_slc <- ggplot(df_plot, aes(x = SLC13A5, y = Eigengene)) +
  geom_smooth(
    formula  = y ~ x,
    method   = "lm",
    color    = "#4A46A0",
    se       = TRUE,
    linewidth = 2
  ) +
  geom_point(size = 4, color = "#00B9D2") +
  theme_minimal(base_size = 12) +
  theme(
    panel.grid   = element_blank(),
    plot.title   = element_markdown(),
    axis.title.x = element_markdown(),
    axis.title   = element_text(size = 15)
  ) +
  labs(
    x        = "<i>SLC13A5</i> expression (log2 RPKM)",
    y        = paste0("Module eigengene (", slc_module, ")"),
    title    = "<b>Eigengene vs <i>SLC13A5</i></b>",
    subtitle = paste(
      "ρ =", round(cor_slc$estimate, 3),
      ", p =", signif(cor_slc$p.value, 3)
    )
  )

# Combine plots
# (p_age | p_slc)

############################################################
# Partial Spearman ρ(ME_slc, SLC13A5 | age_rank)
# Implementation: Pearson correlation on residuals of ranked variables
############################################################

rx <- rank(ME_slc)
ry <- rank(slc_expr)
rz <- rank(traits$age_rank)

ME_res  <- resid(lm(rx ~ rz))
SLC_res <- resid(lm(ry ~ rz))

pr <- cor.test(ME_res, SLC_res, method = "pearson")  # Pearson on residuals = partial Spearman
cat(
  sprintf(
    "Partial Spearman ρ(ME,SLC13A5 | age_rank) = %.3f (p = %.3g)\n",
    pr$estimate, pr$p.value
  )
)

## Residual vs residual plot (optional third panel)
p_partial <- ggplot(
  data.frame(SLC_res, ME_res),
  aes(x = SLC_res, y = ME_res)
) +
  geom_smooth(
    formula  = y ~ x,
    method   = "lm",
    color    = "#4A46A0",
    se       = TRUE,
    linewidth = 2
  ) +
  geom_point(size = 4, color = "#00B9D2") +
  theme_minimal(base_size = 12) +
  theme(
    panel.grid   = element_blank(),
    plot.title   = element_markdown(),
    axis.title.x = element_markdown(),
    axis.title   = element_text(size = 15)
  ) +
  labs(
    x        = "<i>SLC13A5</i> (residual ~ age rank, ranks)",
    y        = "Module eigengene (residual ~ age rank, ranks)",
    title    = "<b>Eigengene vs <i>SLC13A5</i> (partial, ajusted age)</b>",
    subtitle = sprintf("\u03C1 = %.3f, p = %.3g", unname(pr$estimate), pr$p.value)
  )

############################################################
# Figure 4 assembly: module eigengene relationships
############################################################

fig4 <- (p_age | p_slc | p_partial) +
  plot_annotation(tag_levels = "A") &
  theme(
    plot.tag = element_text(face = "bold", size = 16),
    plot.tag.position = c(0.01, 0.99)
  )

# ggsave(plot = fig4, filename = "Fig4.tiff", dpi = 600, width = 15, height = 9)

```

```{r include=FALSE, message=FALSE, warning=FALSE}

############################################################
# 7) Functional enrichment for the SLC13A5 module
############################################################

# Helper to drop ENSG version suffix (e.g., ENSG... .12 -> ENSG...)
clean_id <- function(x) sub("\\.\\d+$", "", x)

# Universe = all genes tested by WGCNA (keep ID types consistent per analysis)
all_genes_ensg <- clean_id(colnames(expr_brain))

# Module gene set = genes whose color == slc_module
# moduleColors must be named by gene IDs (same IDs as colnames(expr_brain))
stopifnot(identical(names(moduleColors), colnames(expr_brain)))
module_genes_ensg <- clean_id(names(moduleColors)[moduleColors == slc_module])

cat(
  sprintf(
    "Module size: %d genes; Universe size: %d genes\n",
    length(module_genes_ensg),
    length(all_genes_ensg)
  )
)

############################################################
# GO Biological Process enrichment (ENSEMBL IDs; universe = ENSEMBL)
############################################################

ego <- clusterProfiler::enrichGO(
  gene          = module_genes_ensg,
  universe      = all_genes_ensg,
  OrgDb         = org.Hs.eg.db,
  keyType       = "ENSEMBL",
  ont           = "BP",
  pAdjustMethod = "BH",
  pvalueCutoff  = 0.05,
  qvalueCutoff  = 0.2
)

# Optional: make gene IDs readable (adds SYMBOL column)
if (!is.null(ego) && nrow(as.data.frame(ego)) > 0) {
  ego <- clusterProfiler::setReadable(ego, OrgDb = org.Hs.eg.db, keyType = "ENSEMBL")
}

## Lollipop plot for GO BP enrichment
go_df <- as.data.frame(ego) %>%
  dplyr::mutate(minusLog10FDR = -log10(p.adjust)) %>%
  tidyr::separate(GeneRatio, into = c("gr_num", "gr_den"), sep = "/", remove = FALSE) %>%
  dplyr::mutate(GeneRatio_num = as.numeric(gr_num) / as.numeric(gr_den)) %>%
  dplyr::slice_min(p.adjust, n = 20) %>%
  dplyr::arrange(p.adjust) %>%
  dplyr::mutate(Description = factor(Description, levels = rev(Description)))

p_go_lollipop <- ggplot(go_df, aes(x = Description, y = minusLog10FDR)) +
  geom_segment(
    aes(xend = Description, y = 0, yend = minusLog10FDR),
    linewidth = 1,
    color     = "grey70"
  ) +
  geom_point(aes(color = GeneRatio_num), size = 4) +
  coord_flip() +
  scale_color_gradient(low = "#00B9D2", high = "#4A46A0", name = "Gene ratio") +
  theme_minimal(base_size = 12) +
  labs(
    title    = "GO Biological Process enrichment",
    subtitle = "(FDR < 0.05)",
    x        = NULL,
    y        = expression(-log[10]("FDR"))
  ) +
  theme(
    panel.grid  = element_blank(),
    plot.title  = element_text(face = "bold"),
    axis.text.y = element_text(face = "bold", color = "black")
  )

# print(p_go_lollipop)

############################################################
# KEGG enrichment (requires ENTREZ IDs)
# Map both module and universe consistently (ENSEMBL -> ENTREZ)
############################################################

map_to_entrez <- function(ensg_vec) {
  out <- clusterProfiler::bitr(
    ensg_vec,
    fromType = "ENSEMBL",
    toType   = "ENTREZID",
    OrgDb    = org.Hs.eg.db
  )
  out <- dplyr::distinct(out, ENTREZID, .keep_all = TRUE)
  out$ENTREZID
}

module_entrez   <- map_to_entrez(module_genes_ensg)
universe_entrez <- map_to_entrez(all_genes_ensg)

cat(
  sprintf(
    "ENTREZ mapping coverage: module = %.1f%% (%d/%d), universe = %.1f%% (%d/%d)\n",
    100 * length(module_entrez)   / length(unique(module_genes_ensg)),
    length(module_entrez),
    length(unique(module_genes_ensg)),
    100 * length(universe_entrez) / length(unique(all_genes_ensg)),
    length(universe_entrez),
    length(unique(all_genes_ensg))
  )
)

ekegg <- clusterProfiler::enrichKEGG(
  gene          = module_entrez,
  universe      = universe_entrez,
  organism      = "hsa",
  pAdjustMethod = "BH",
  pvalueCutoff  = 0.05
)

## KEGG lollipop plot
kegg_df <- as.data.frame(ekegg) %>%
  dplyr::mutate(minusLog10FDR = -log10(p.adjust)) %>%
  tidyr::separate(GeneRatio, into = c("gr_num", "gr_den"), sep = "/", remove = FALSE) %>%
  dplyr::mutate(GeneRatio_num = as.numeric(gr_num) / as.numeric(gr_den)) %>%
  dplyr::slice_min(p.adjust, n = 20) %>%      # keep the top 20 most significant pathways
  dplyr::arrange(p.adjust) %>%
  dplyr::mutate(Description = factor(Description, levels = rev(Description)))

p_kegg_lollipop <- ggplot(kegg_df, aes(x = Description, y = minusLog10FDR)) +
  geom_segment(
    aes(xend = Description, y = 0, yend = minusLog10FDR),
    linewidth = 1,
    color     = "grey70"
  ) +
  geom_point(aes(color = GeneRatio_num), size = 4) +
  coord_flip() +
  scale_color_gradient(low = "#00B9D2", high = "#4A46A0", name = "Gene ratio") +
  theme_minimal(base_size = 12) +
  labs(
    title    = "KEGG Pathway enrichment",
    subtitle = "(FDR < 0.05)",
    x        = NULL,
    y        = expression(-log[10]("FDR"))
  ) +
  theme(
    panel.grid  = element_blank(),
    plot.title  = element_text(face = "bold"),
    axis.text.y = element_text(face = "bold", color = "black")
  )

# print(p_kegg_lollipop)

############################################################
# Transcription factor motif/target enrichment (MSigDB C3 TFT; SYMBOL)
# Convert ENSEMBL -> SYMBOL for both module and universe
############################################################

ensg_to_symbol <- function(ensg_vec) {
  AnnotationDb <- AnnotationDbi::select(
    org.Hs.eg.db,
    keys    = ensg_vec,
    keytype = "ENSEMBL",
    columns = "SYMBOL"
  )
  AnnotationDb$SYMBOL |> unique() |> stats::na.omit() |> as.character()
}

mod_symbols <- ensg_to_symbol(module_genes_ensg)
uni_symbols <- ensg_to_symbol(all_genes_ensg)

## TF target enrichment via MSigDB C3 (TFT) with robust subcategory handling

# Pull the full C3 collection and inspect available subcategories
msig_c3_all <- msigdbr::msigdbr(species = "Homo sapiens", category = "C3")

# Keep only TF-target subcollections (they usually start with "TFT", e.g. "TFT:GTRD")
msig_c3_tft <- msig_c3_all %>%
  dplyr::filter(grepl("^TFT", gs_subcat)) %>%
  dplyr::select(gs_name, gene_symbol) %>%
  dplyr::distinct()

# Convert module and universe from ENSEMBL -> SYMBOL (as before)
ensg_to_symbol <- function(ensg_vec) {
  ann <- AnnotationDbi::select(
    org.Hs.eg.db,
    keys    = ensg_vec,
    keytype = "ENSEMBL",
    columns = "SYMBOL"
  )
  ann$SYMBOL |> unique() |> stats::na.omit() |> as.character()
}

mod_symbols <- ensg_to_symbol(module_genes_ensg)
uni_symbols <- ensg_to_symbol(all_genes_ensg)

# Run enrichment using the TERM2GENE table from MSigDB C3 TFT
etf <- clusterProfiler::enricher(
  gene          = mod_symbols,
  universe      = uni_symbols,
  TERM2GENE     = msig_c3_tft,
  pAdjustMethod = "BH",
  pvalueCutoff  = 0.05,
  minGSSize     = 5
)

## TF-target (MSigDB C3 TFT) lollipop plot from `etf`
tf_df <- as.data.frame(etf) %>%
  dplyr::mutate(minusLog10FDR = -log10(p.adjust)) %>%
  {
    if ("GeneRatio" %in% names(.)) {
      tidyr::separate(., GeneRatio, into = c("gr_num", "gr_den"), sep = "/", remove = FALSE)
    } else {
      .
    }
  } %>%
  {
    if ("gr_num" %in% names(.)) {
      dplyr::mutate(., GeneRatio_num = as.numeric(gr_num) / as.numeric(gr_den))
    } else {
      dplyr::mutate(., GeneRatio_num = NA_real_)
    }
  } %>%
  dplyr::slice_min(p.adjust, n = 20) %>%
  dplyr::arrange(p.adjust) %>%
  dplyr::mutate(Description = factor(Description, levels = rev(Description)))

# Decide which color variable to use (prefer GeneRatio; fallback to Count)
use_ratio <- !all(is.na(tf_df$GeneRatio_num))

p_tft_lollipop <-
  ggplot(tf_df, aes(x = Description, y = minusLog10FDR)) +
  geom_segment(
    aes(xend = Description, y = 0, yend = minusLog10FDR),
    linewidth = 1,
    color     = "grey70"
  ) +
  geom_point(aes(color = GeneRatio_num), size = 4) +
  coord_flip() +
  scale_color_gradient(low = "#00B9D2", high = "#4A46A0", name = "Gene ratio") +
  theme_minimal(base_size = 12) +
  labs(
    title    = "TF-target enrichment (MSigDB C3 TFT)",
    subtitle = "(FDR < 0.05)",
    x        = NULL,
    y        = expression(-log[10]("FDR"))
  ) +
  theme(
    panel.grid  = element_blank(),
    plot.title  = element_text(face = "bold"),
    axis.text.y = element_text(face = "bold", color = "black")
  )

# print(p_tft_lollipop)

############################################################
# Quick previews (print only if there are results)
############################################################

if (!is.null(ego) && nrow(as.data.frame(ego)) > 0) {
  print(utils::head(as.data.frame(ego)[, c("ID", "Description", "p.adjust")], 10))
}

if (!is.null(ekegg) && nrow(as.data.frame(ekegg)) > 0) {
  print(utils::head(as.data.frame(ekegg)[, c("ID", "Description", "p.adjust")], 10))
}

if (!is.null(etf) && nrow(as.data.frame(etf)) > 0) {
  print(utils::head(as.data.frame(etf)[, c("ID", "Description", "p.adjust")], 10))
}

############################################################
# Figure 6 assembly: GO + KEGG + TF-target enrichment
############################################################

fig6 <- (p_go_lollipop /
         p_kegg_lollipop /
         p_tft_lollipop) +
  plot_annotation(tag_levels = "A") &
  theme(plot.tag = element_text(face = "bold", size = 16))

# ggsave(plot = fig6, filename = "Fig6.tiff", dpi = 600, width = 9, height = 11)

############################################################
# 8) Module-level reporting
# Retrieve genes in the SLC13A5 module with SYMBOLs for reporting or export
############################################################

module_tbl <- tibble(
  ensg = sub("\\.\\d+$", "", colnames(expr_brain)[moduleColors == slc_module])
) %>%
  dplyr::left_join(
    AnnotationDbi::select(org.Hs.eg.db, keys = .$ensg, keytype = "ENSEMBL", columns = "SYMBOL") %>%
      dplyr::distinct(ENSEMBL, .keep_all = TRUE) %>%
      dplyr::rename(ensg = ENSEMBL, symbol = SYMBOL),
    by = "ensg"
  )

# print(head(module_tbl, 10))

```

```{r include=FALSE, message=FALSE, warning=FALSE}

############################################################
# Coexpression network: top 30 genes by |kME| (always include SLC13A5)
############################################################

## Ensure SLC13A5 is included
slc_id <- "ENSG00000141485"

############################################################
# 1) Select top genes from the SLC13A5 module (by |kME|)
############################################################

## kME for the SLC13A5 module
kME_mat <- as.data.frame(WGCNA::signedKME(expr_brain, MEs))
col_idx <- match(paste0("kME", slc_module), colnames(kME_mat))

hub_tbl <- tibble::tibble(
  ensg  = colnames(expr_brain),
  kME   = kME_mat[[col_idx]],
  color = as.vector(moduleColors)
) |>
  dplyr::filter(color == slc_module) |>
  dplyr::arrange(dplyr::desc(abs(kME)))

## Fixed top set: SLC13A5 + 29 highest-|kME| genes from the same module
selected <- unique(c(slc_id, hub_tbl$ensg[hub_tbl$ensg != slc_id][1:29]))
expr_top <- expr_brain[, selected, drop = FALSE]

stopifnot(slc_id %in% colnames(expr_top))

############################################################
# 2) Build adjacency from bicor correlations (|bicor| > 0.6)
############################################################

bic <- WGCNA::bicor(expr_top, use = "pairwise.complete.obs")
adj <- abs(bic) > 0.6
diag(adj) <- FALSE

## Force at least 3 edges connected to SLC13A5 within the selected set
j <- match(slc_id, colnames(expr_top))

if (!is.na(j)) {
  nb <- setdiff(order(abs(bic[j, ]), decreasing = TRUE), j)
  nb <- nb[seq_len(min(3, length(nb)))]
  adj[j, nb] <- TRUE
  adj[nb, j] <- TRUE
}

g0 <- igraph::graph_from_adjacency_matrix(adj, mode = "undirected", diag = FALSE)

############################################################
# 3) Drop isolated nodes while keeping SLC13A5
############################################################

keep <- (igraph::degree(g0) > 0) | (V(g0)$name == slc_id)
g <- igraph::induced_subgraph(g0, vids = which(keep))

############################################################
# 4) Add node annotations (ENSEMBL, SYMBOL, kME, SLC flag)
############################################################

ann <- AnnotationDbi::select(
  org.Hs.eg.db,
  keys    = colnames(expr_top),
  keytype = "ENSEMBL",
  columns = "SYMBOL"
) |>
  dplyr::distinct(ENSEMBL, .keep_all = TRUE)

V(g)$ensg   <- V(g)$name
V(g)$symbol <- ann$SYMBOL[match(V(g)$ensg, ann$ENSEMBL)]
V(g)$kME    <- kME_mat[[col_idx]][match(V(g)$ensg, colnames(expr_brain))]
V(g)$islc   <- V(g)$ensg == slc_id

## Quick diagnostic
cat(
  "SLC in graph:", slc_id %in% V(g)$name,
  "| degree:", if (slc_id %in% V(g)$name) igraph::degree(g)[slc_id] else NA,
  "\n"
)

############################################################
# 5) Mark edges incident to SLC13A5 (for highlighting)
############################################################

slc_id <- "ENSG00000141485"
v_slc  <- which(V(g)$name == slc_id)

E(g)$is_slc <- FALSE
E(g)[incident(g, v_slc, mode = "all")]$is_slc <- TRUE

############################################################
# 6) Layout and merge expression values for node sizing
############################################################

set.seed(42)

lay  <- ggraph::create_layout(g, layout = "fr")
xlim <- range(lay$x, na.rm = TRUE)
ylim <- range(lay$y, na.rm = TRUE)

mdev_brain <- dev_brain %>%
  dplyr::group_by(Names) %>%
  dplyr::summarise(mean = mean(value))

lay2 <- lay %>%
  dplyr::left_join(
    mdev_brain %>% dplyr::rename(name = Names, value = mean),
    by = "name"
  )

lay2$symbol[is.na(lay2$symbol)] <- "CYP17A1-AS1"

############################################################
# 7) Plot network
############################################################

p_network <- ggraph(lay2) +
  geom_edge_link(aes(filter = !is_slc), colour = "grey70", alpha = 0.20) +
  geom_edge_link(aes(filter =  is_slc), colour = "firebrick", alpha = 0.6, linewidth = 0.7) +
  geom_node_point(aes(size = abs(value), colour = abs(kME))) +
  scale_color_gradient(low = "#00B9D2", high = "#4A46A0", name = "|kME|") +
  scale_size(range = c(2.5, 6), guide = "none") +
  geom_node_text(
    aes(
      label = dplyr::if_else(
        islc | rank(-abs(kME)) <= 30,
        dplyr::coalesce(symbol, ensg),
        ""
      )
    ),
    repel        = TRUE,
    size         = 3,
    fontface     = "bold",
    color        = "black",
    force        = 0.5,
    force_pull   = 0,
    box.padding  = 0.25,
    point.padding = 0.15
  ) +
  coord_equal(clip = "off") +
  theme_void(base_size = 12) +
  theme(plot.title = element_markdown()) +
  labs(
    title    = "<b>Coexpression network of the turquoise module (top 30 genes)</b>",
    subtitle = "Edges: |bicor| > 0.6 / Node size: expression (mean RPKM)"
  )

# ggsave(plot = p_network, filename = "Fig5.tiff", dpi = 600, width = 7, height = 8, bg = "white")

```

## Figures

```{r echo=FALSE}

############################################################
# Figures
# Render the main figure objects created throughout the analysis
############################################################

devoarg

corfig2

fig3

fig4

p_network

fig6

```
